# Supplementary material for: Terrestrial locomotion energy costs vary considerably between species: no evidence that this is explained by rate of leg force production or ecology
Source: Sci Rep. 2019 Jan 24;9:656. doi: 10.1038/s41598-018-36565-z (PMC6345976; doi:10.1038/s41598-018-36565-z)
Supplement: Supplementary file 1 — Supplementary Dataset 1 [file 41598_2018_36565_MOESM1_ESM.csv]

Common	Latin	speed_VO2	VO2	speed_tc	tc	1_over_tc	mass_VO2	mass_tc	References
		m/s	ml/kg/min	m/s	s	/s	kg	kg
Bobwhite quail	Colinus virginianus	0.275298572	38.5463	0.288674884	0.331376342	3.017716934	0.194	0.13	Fedak et al. (1974); Hoyt (2000)
Bobwhite quail	Colinus virginianus	0.417560944	46.30690833	0.389890066	0.290113174	3.446930684	0.194	0.13	Fedak et al. (1974); Hoyt (2000)
Bobwhite quail	Colinus virginianus	0.5568815	55.26965	0.492823104	0.239248156	4.179760525	0.194	0.13	Fedak et al. (1974); Hoyt (2000)
Kangaroo rat	Dipodomys merriami	1.1283685	39.62425833	1.032464254	0.063621991	15.71783565	0.032	0.032	Thomson et al (1980); Kram and Taylor (1990)
Kangaroo rat	Dipodomys merriami	1.285885	9.9104375				0.032		Kram and Taylor (1990)
Kangaroo rat	Dipodomys merriami	1.423678806	34.45196667	1.368436167	0.049806276	20.077791	0.032	0.032	Thomson et al (1980); Kram and Taylor (1990)
Kangaroo rat	Dipodomys merriami	1.49019	18.87262				0.032		Kram and Taylor (1990)
Kangaroo rat	Dipodomys merriami	1.497408694	34.74618667				0.032		Kram and Taylor (1990)
Kangaroo rat	Dipodomys merriami	1.579723056	28.69185667				0.032		Kram and Taylor (1990)
Kangaroo rat	Dipodomys merriami	1.587544806	34.75306				0.032		Kram and Taylor (1990)
Kangaroo rat	Dipodomys merriami	1.603613972	39.94908667				0.032		Kram and Taylor (1990)
Kangaroo rat	Dipodomys merriami	1.669415778	35.9137				0.032		Kram and Taylor (1990)
Kangaroo rat	Dipodomys merriami	1.670994361	10.22839667				0.032		Kram and Taylor (1990)
Kangaroo rat	Dipodomys merriami	1.727147639	29.85749667	1.713115855	0.042645832	23.44895067	0.032	0.032	Thomson et al (1980); Kram and Taylor (1990)
Kangaroo rat	Dipodomys merriami	1.807635083	53.52885667				0.032		Kram and Taylor (1990)
Kangaroo rat	Dipodomys merriami	1.866165139	34.48569833				0.032		Kram and Taylor (1990)
Kangaroo rat	Dipodomys merriami	1.938866389	51.51865833				0.032		Kram and Taylor (1990)
Kangaroo rat	Dipodomys merriami	2.053975278	45.17822667				0.032		Kram and Taylor (1990)
Kangaroo rat	Dipodomys merriami	2.094555972	51.53052833				0.032		Kram and Taylor (1990)
Kangaroo rat	Dipodomys merriami	2.133842056	78.95055				0.032		Kram and Taylor (1990)
Kangaroo rat	Dipodomys merriami	2.192992778	49.80642833				0.032		Kram and Taylor (1990)
Kangaroo rat	Dipodomys merriami	2.248454444	80.69088333				0.032		Kram and Taylor (1990)
Kangaroo rat	Dipodomys merriami	2.331726667	59.05221333				0.032		Kram and Taylor (1990)
Kangaroo rat	Dipodomys merriami	2.430305	55.01932667				0.032		Kram and Taylor (1990)
Kangaroo rat	Dipodomys merriami	2.430305	55.01932667				0.032		Kram and Taylor (1990)
Kangaroo rat	Dipodomys merriami	2.453326944	80.4179				0.032		Kram and Taylor (1990)
Kangaroo rat	Dipodomys merriami	2.625440278	79.85382833				0.032		Kram and Taylor (1990)
Kangaroo rat	Dipodomys merriami	2.730155833	109.29904				0.032		Kram and Taylor (1990)
Kangaroo rat	Dipodomys merriami	2.739963889	83.03716167				0.032		Kram and Taylor (1990)
Kangaroo rat	Dipodomys merriami	2.779870556	100.3562217				0.032		Kram and Taylor (1990)
Kangaroo rat	Dipodomys merriami	2.786965	118.2499833				0.032		Kram and Taylor (1990)
Kangaroo rat	Dipodomys merriami	2.8528025	113.6373917				0.032		Kram and Taylor (1990)
Kangaroo rat	Dipodomys merriami	2.854789167	81.31431				0.032		Kram and Taylor (1990)
Squirrel	Spermophilus tridecemlineatus	0.6008151	111.448805	0.696700801	0.144366657	6.926807205	0.23	0.21	Hoyt and Kenagy (1988); Hoyt (2000)
Squirrel	Spermophilus tridecemlineatus	0.6774641	107.3266167	1.096215479	0.094714354	10.55806181	0.23	0.21	Hoyt and Kenagy (1988); Hoyt (2000)
Squirrel	Spermophilus tridecemlineatus	0.75951695	101.83951	1.465434326	0.071801861	13.92721564	0.23	0.21	Hoyt and Kenagy (1988); Hoyt (2000)
Squirrel	Spermophilus tridecemlineatus	0.84917736	128.1396783	1.76933688	0.062133898	16.09427434	0.23	0.21	Hoyt and Kenagy (1988); Hoyt (2000)
Squirrel	Spermophilus tridecemlineatus	0.88048303	103.1470383	2.050972796	0.055746076	17.93848245	0.23	0.21	Hoyt and Kenagy (1988); Hoyt (2000)
Squirrel	Spermophilus tridecemlineatus	0.8933132	130.84455	2.34138774	0.050621289	19.75453448	0.23	0.21	Hoyt and Kenagy (1988); Hoyt (2000)
Squirrel	Spermophilus tridecemlineatus	0.9574038	103.1121				0.23		Hoyt and Kenagy (1988)
Squirrel	Spermophilus tridecemlineatus	1.0234566	104.8987167				0.23		Hoyt and Kenagy (1988)
Squirrel	Spermophilus tridecemlineatus	1.108317	141.6465833				0.23		Hoyt and Kenagy (1988)
Squirrel	Spermophilus tridecemlineatus	1.1136603	139.3733833				0.23		Hoyt and Kenagy (1988)
Squirrel	Spermophilus tridecemlineatus	1.1134793	136.64855				0.23		Hoyt and Kenagy (1988)
Squirrel	Spermophilus tridecemlineatus	1.1996981	111.1768167				0.23		Hoyt and Kenagy (1988)
Squirrel	Spermophilus tridecemlineatus	1.232483	108.4370167				0.23		Hoyt and Kenagy (1988)
Squirrel	Spermophilus tridecemlineatus	1.2844679	146.5622583				0.23		Hoyt and Kenagy (1988)
Squirrel	Spermophilus tridecemlineatus	1.3003774	137.9261333				0.23		Hoyt and Kenagy (1988)
Squirrel	Spermophilus tridecemlineatus	1.3052981	129.2949833				0.23		Hoyt and Kenagy (1988)
Squirrel	Spermophilus tridecemlineatus	1.299049	117.943995				0.23		Hoyt and Kenagy (1988)
Squirrel	Spermophilus tridecemlineatus	1.369751	107.0122083				0.23		Hoyt and Kenagy (1988)
Squirrel	Spermophilus tridecemlineatus	1.3110943	133.8338833				0.23		Hoyt and Kenagy (1988)
Squirrel	Spermophilus tridecemlineatus	1.3384453	132.00485				0.23		Hoyt and Kenagy (1988)
Squirrel	Spermophilus tridecemlineatus	1.4153359	131.5157833				0.23		Hoyt and Kenagy (1988)
Squirrel	Spermophilus tridecemlineatus	1.4756227	129.2176333				0.23		Hoyt and Kenagy (1988)
Squirrel	Spermophilus tridecemlineatus	1.5406792	116.0176433				0.23		Hoyt and Kenagy (1988)
Squirrel	Spermophilus tridecemlineatus	1.6247547	140.9578833				0.23		Hoyt and Kenagy (1988)
Squirrel	Spermophilus tridecemlineatus	1.6315774	160.9375167				0.23		Hoyt and Kenagy (1988)
Squirrel	Spermophilus tridecemlineatus	1.6506566	117.3301617				0.23		Hoyt and Kenagy (1988)
Squirrel	Spermophilus tridecemlineatus	1.8389736	139.9523				0.23		Hoyt and Kenagy (1988)
Squirrel	Spermophilus tridecemlineatus	1.9052378	144.9178833				0.23		Hoyt and Kenagy (1988)
Squirrel	Spermophilus tridecemlineatus	1.948166	129.4571833				0.23		Hoyt and Kenagy (1988)
Squirrel	Spermophilus tridecemlineatus	1.9600604	143.0763667				0.23		Hoyt and Kenagy (1988)
Squirrel	Spermophilus tridecemlineatus	2.0414188	127.1440583				0.23		Hoyt and Kenagy (1988)
Squirrel	Spermophilus tridecemlineatus	2.0266566	153.0375				0.23		Hoyt and Kenagy (1988)
Squirrel	Spermophilus tridecemlineatus	2.0434415	157.5714				0.23		Hoyt and Kenagy (1988)
Squirrel	Spermophilus tridecemlineatus	2.2138264	158.4023333				0.23		Hoyt and Kenagy (1988)
Squirrel	Spermophilus tridecemlineatus	2.2518039	151.1186333				0.23		Hoyt and Kenagy (1988)
Squirrel	Spermophilus tridecemlineatus	2.4667473	161.0123833				0.23		Hoyt and Kenagy (1988)
Squirrel	Spermophilus tridecemlineatus	2.6199849	151.8597333				0.23		Hoyt and Kenagy (1988)
Spring hare	Pedetes capensis	0.5715048	50.4690564	2.094386115	0.145586679	6.868760284	3	3	Seeherman et al. (1981); Hoyt (2000)
Spring hare	Pedetes capensis	0.65859574	41.246394	2.452613249	0.129056871	7.748521992	3	3	Seeherman et al. (1981); Hoyt (2000)
Spring hare	Pedetes capensis	0.86349475	56.8873284	2.828600084	0.118603471	8.431456428	3	3	Seeherman et al. (1981); Hoyt (2000)
Spring hare	Pedetes capensis	1.029909	61.873572				3		Seeherman et al. (1981)
Spring hare	Pedetes capensis	1.0350875	46.252527				3		Seeherman et al. (1981)
Spring hare	Pedetes capensis	1.0756906	50.51679				3		Seeherman et al. (1981)
Spring hare	Pedetes capensis	1.2000895	55.499058				3		Seeherman et al. (1981)
Spring hare	Pedetes capensis	1.3650914	64.745586				3		Seeherman et al. (1981)
Spring hare	Pedetes capensis	1.4510055	59.073162				3		Seeherman et al. (1981)
Spring hare	Pedetes capensis	1.5369195	53.4007356				3		Seeherman et al. (1981)
Spring hare	Pedetes capensis	1.572109	73.996086				3		Seeherman et al. (1981)
Spring hare	Pedetes capensis	1.5744628	66.895614				3		Seeherman et al. (1981)
Spring hare	Pedetes capensis	1.6087106	90.331158				3		Seeherman et al. (1981)
Spring hare	Pedetes capensis	1.7026277	60.517122				3		Seeherman et al. (1981)
Spring hare	Pedetes capensis	1.7833632	70.46574				3		Seeherman et al. (1981)
Spring hare	Pedetes capensis	1.902819	90.359004				3		Seeherman et al. (1981)
Spring hare	Pedetes capensis	1.9486006	79.002222				3		Seeherman et al. (1981)
Spring hare	Pedetes capensis	1.9533082	64.801278				3		Seeherman et al. (1981)
Spring hare	Pedetes capensis	1.9927346	72.615774				3		Seeherman et al. (1981)
Spring hare	Pedetes capensis	2.199752	81.866274				3		Seeherman et al. (1981)
Spring hare	Pedetes capensis	2.3208556	96.78921				3		Seeherman et al. (1981)
Spring hare	Pedetes capensis	2.3276815	76.197834				3		Seeherman et al. (1981)
Spring hare	Pedetes capensis	2.4926836	85.444356				3		Seeherman et al. (1981)
Spring hare	Pedetes capensis	2.7006426	91.854672				3		Seeherman et al. (1981)
Spring hare	Pedetes capensis	2.781849	100.383204				3		Seeherman et al. (1981)
Guinea fowl	Numida meleagris	0.41412798	33.23828	0.990734709	0.33403252	2.993720491	1.44	1.3	Fedak et al. (1974); Hoyt (2000)
Guinea fowl	Numida meleagris	0.7560221	42.987995	1.393702343	0.265633864	3.764580254	1.44	1.3	Fedak et al. (1974); Hoyt (2000)
Guinea fowl	Numida meleagris	1.0319254	53.31164167	1.797922221	0.219046218	4.565246582	1.44	1.3	Fedak et al. (1974); Hoyt (2000)
Guinea fowl	Numida meleagris	1.307684	65.102355	1.990702537	0.198928932	5.026920882	1.44	1.3	Fedak et al. (1974); Hoyt (2000)
Guinea fowl	Numida meleagris	1.8214091	70.77781667				1.44		Fedak et al. (1974)
Dog	Canis familiaris	1.434401278	22.858784	2.001112017	0.243943752	4.099305639	24	25.8	Cerretelli et al. (1964); Hoyt (2000)
Dog	Canis familiaris	1.434617583	20.70056	3.007658615	0.176196428	5.675483952	24	25.8	Cerretelli et al. (1964); Hoyt (2000)
Dog	Canis familiaris	1.434785833	19.021938	4.000295743	0.136819374	7.308906396	24	25.8	Cerretelli et al. (1964); Hoyt (2000)
Dog	Canis familiaris	1.857402333	30.555338	5.005125482	0.112834835	8.862511261	24	25.8	Cerretelli et al. (1964); Hoyt (2000)
Dog	Canis familiaris	1.857594639	28.636917	6.012291656	0.095327872	10.49011139	24	25.8	Cerretelli et al. (1964); Hoyt (2000)
Dog	Canis familiaris	2.291244167	33.21659	7.040593981	0.08349639	11.97656567	24	25.8	Cerretelli et al. (1964); Hoyt (2000)
Dog	Canis familiaris	2.600719167	39.228394				24		Cerretelli et al. (1964)
Dog	Canis familiaris	2.652614722	37.072956				24		Cerretelli et al. (1964)
Dog	Canis familiaris	2.704702778	32.999096				24		Cerretelli et al. (1964)
Dog	Canis familiaris	3.106863889	42.373154				24		Cerretelli et al. (1964)
Dog	Canis familiaris	3.200102917	40.219948				24		Cerretelli et al. (1964)
Dog	Canis familiaris	3.3856675	45.026043				24		Cerretelli et al. (1964)
Dog	Canis familiaris	3.468234167	46.22952				24		Cerretelli et al. (1964)
Dog	Canis familiaris	3.767926111	46.725296				24		Cerretelli et al. (1964)
Dog	Canis familiaris	3.8090775	48.64595				24		Cerretelli et al. (1964)
Dog	Canis familiaris	4.087857222	51.538643				24		Cerretelli et al. (1964)
Dog	Canis familiaris	4.098072778	52.738213				24		Cerretelli et al. (1964)
Dog	Canis familiaris	4.356036667	57.068607				24		Cerretelli et al. (1964)
Turkey	Meleagris gallopavo	0.68509	26.83606	1.49694926	0.329604536	3.033938828	4.306	5.3	Fedak et al. (1974); Hoyt (2000)
Turkey	Meleagris gallopavo	1.3755875	45.16312667	2.011420027	0.262151713	3.814585029	4.306	5.3	Fedak et al. (1974); Hoyt (2000)
Turkey	Meleagris gallopavo	2.0594337	64.07572833	2.503945662	0.226830965	4.408569178	4.306	5.3	Fedak et al. (1974); Hoyt (2000)
Turkey	Meleagris gallopavo	2.7438307	77.41347167	2.992540523	0.193953625	5.15587168	4.306	5.3	Fedak et al. (1974); Hoyt (2000)
Turkey	Meleagris gallopavo			3.504389335	0.171932271	5.816243765	4.306	5.3	Fedak et al. (1974); Hoyt (2000)
Pony	Equus caballus	2.0893638	15.62459743	2.00142228	0.317648786	3.14813103	140	141	Hoyt and Taylor (1981); Hoyt (2000)
Pony	Equus caballus	3.1108394	20.61511886	3.023513625	0.232198297	4.306663801	140	141	Hoyt and Taylor (1981); Hoyt (2000)
Pony	Equus caballus	4.0514216	29.23151571	4.021440061	0.184685585	5.414607743	140	141	Hoyt and Taylor (1981); Hoyt (2000)
Pony	Equus caballus	5.056587	35.43086571	5.005972506	0.150495703	6.644707989	140	141	Hoyt and Taylor (1981); Hoyt (2000)
Pony	Equus caballus	6.062045	40.55542714	5.982787395	0.12868255	7.771061393	140	141	Hoyt and Taylor (1981); Hoyt (2000)
Pony	Equus caballus	6.987667	45.409764	7.005994628	0.111366797	8.979336975	140	141	Hoyt and Taylor (1981); Hoyt (2000)
Rhea	Rhea americana	0.48833495	16.23447833	1.394301646	0.552328305	1.810517388	22	19.9	Fedak et al. (1974); Hoyt (2000)
Rhea	Rhea americana	1.3700665	34.30553333	1.700636868	0.450108527	2.221686418	22	19.9	Fedak et al. (1974); Hoyt (2000)
Rhea	Rhea americana	2.751873	62.74408167	2.22756333	0.34124479	2.930447667	22	19.9	Fedak et al. (1974); Hoyt (2000)
Rhea	Rhea americana	3.3834367	76.95175	2.504369235	0.302540277	3.305345028	22	19.9	Fedak et al. (1974); Hoyt (2000)
Rhea	Rhea americana			3.023662822	0.252546265	3.959670518	22	19.9	Fedak et al. (1974); Hoyt (2000)
Rhea	Rhea americana			3.41685776	0.234907942	4.256986765	22	19.9	Fedak et al. (1974); Hoyt (2000)
Rhea	Rhea americana			3.802554086	0.213330401	4.687564429	22	19.9	Fedak et al. (1974); Hoyt (2000)
Horse	Equus caballus	4.001312	27.86724	2.001676267	0.394237416	2.536542597	467	450	Wickler et al. (2003); Hoyt (2000)
Horse	Equus caballus	4.011099	30.77341	2.491780943	0.333030516	3.002727836	467	450	Wickler et al. (2003); Hoyt (2000)
Horse	Equus caballus	4.249081	31.03616	3.008570204	0.295189089	3.387659094	467	450	Wickler et al. (2003); Hoyt (2000)
Horse	Equus caballus	4.250679	30.61425333	3.469785518	0.271279234	3.686238664	467	450	Wickler et al. (2003); Hoyt (2000)
Horse	Equus caballus	4.255102	32.764505				467		Wickler et al. (2003)
Horse	Equus caballus	4.495627	34.47099167				467		Wickler et al. (2003)
Horse	Equus caballus	4.5060883	32.560965				467		Wickler et al. (2003)
Horse	Equus caballus	4.5072885	37.55707667				467		Wickler et al. (2003)
Horse	Equus caballus	4.5084743	28.66894167				467		Wickler et al. (2003)
Horse	Equus caballus	4.512535	31.01109833				467		Wickler et al. (2003)
Horse	Equus caballus	4.747813	39.95433667				467		Wickler et al. (2003)
Horse	Equus caballus	4.749395	35.70873333				467		Wickler et al. (2003)
Horse	Equus caballus	4.750729	36.86006667				467		Wickler et al. (2003)
Horse	Equus caballus	4.7507343	33.84234167				467		Wickler et al. (2003)
Horse	Equus caballus	4.754237	33.84527833				467		Wickler et al. (2003)
Horse	Equus caballus	4.991254	40.27303833				467		Wickler et al. (2003)
Horse	Equus caballus	4.995627	42.3516				467		Wickler et al. (2003)
Horse	Equus caballus	5.0047855	37.25590333				467		Wickler et al. (2003)
Horse	Equus caballus	5.0055213	31.82037333				467		Wickler et al. (2003)
Horse	Equus caballus	5.0084743	36.23435833				467		Wickler et al. (2003)
Horse	Equus caballus	5.0976677	44.74885833				467		Wickler et al. (2003)
Horse	Equus caballus	5.2244897	39.93174167				467		Wickler et al. (2003)
Horse	Equus caballus	5.243865	36.36394333				467		Wickler et al. (2003)
Horse	Equus caballus	5.245763	39.41979333				467		Wickler et al. (2003)
Horse	Equus caballus	5.250729	43.55022833				467		Wickler et al. (2003)
Horse	Equus caballus	5.2541156	39.20382667				467		Wickler et al. (2003)
Horse	Equus caballus	5.494169	44.70989667				467		Wickler et al. (2003)
Horse	Equus caballus	5.5	42.207055				467		Wickler et al. (2003)
Horse	Equus caballus	5.503483	41.95084167				467		Wickler et al. (2003)
Horse	Equus caballus	5.505831	45.1484				467		Wickler et al. (2003)
Horse	Equus caballus	5.515769	35.76729667				467		Wickler et al. (2003)
Horse	Equus caballus	5.749271	47.098975				467		Wickler et al. (2003)
Horse	Equus caballus	5.7527575	42.700135				467		Wickler et al. (2003)
Horse	Equus caballus	5.7536445	45.94748833				467		Wickler et al. (2003)
Horse	Equus caballus	5.7540164	39.16932				467		Wickler et al. (2003)
Horse	Equus caballus	5.754237	45.79067167				467		Wickler et al. (2003)
Horse	Equus caballus	5.9897957	48.80546				467		Wickler et al. (2003)
Horse	Equus caballus	6	45.39249333				467		Wickler et al. (2003)
Horse	Equus caballus	6.0014577	49.54338				467		Wickler et al. (2003)
Horse	Equus caballus	6.0174704	39.14425833				467		Wickler et al. (2003)
Horse	Equus caballus	6.249271	49.94292333				467		Wickler et al. (2003)
Horse	Equus caballus	6.254237	48.57792833				467		Wickler et al. (2003)
Horse	Equus caballus	6.255742	42.83166333				467		Wickler et al. (2003)
Horse	Equus caballus	6.5	49.77247				467		Wickler et al. (2003)
Horse	Equus caballus	6.504373	53.53881167				467		Wickler et al. (2003)
Horse	Equus caballus	6.5106735	42.52202167				467		Wickler et al. (2003)
Horse	Equus caballus	6.748776	44.21171333				467		Wickler et al. (2003)
Horse	Equus caballus	6.754237	49.37429				467		Wickler et al. (2003)
Emu	Dromaius novaehollandiae	1.4966155	20.78992304	1.497497996	0.615179309	1.625542318	40.1	40.1	Roberts et al. (1998); Watson et al. (2011); Hoyt (2000)
Emu	Dromaius novaehollandiae	2.0014155	27.73124257	2.001817308	0.444503167	2.249702754	40.1	40.1	Roberts et al. (1998); Watson et al. (2011); Hoyt (2000)
Emu	Dromaius novaehollandiae	2.4973989	32.8155949	2.50468699	0.375486079	2.663214582	40.1	40.1	Roberts et al. (1998); Watson et al. (2011); Hoyt (2000)
Emu	Dromaius novaehollandiae	3.0020628	37.66777266	2.993468552	0.328861346	3.040795193	40.1	40.1	Roberts et al. (1998); Watson et al. (2011); Hoyt (2000)
Emu	Dromaius novaehollandiae			4.001677174	0.246332151	4.059559396	40.1	40.1	Roberts et al. (1998); Watson et al. (2011); Hoyt (2000)
Human	Homo sapiens	2.5	30.09	2.193908951	0.380183251	2.630310508	80.2	78.88	Bransford and Howley (1977); Hoyt (2000)
Human	Homo sapiens	2.666666667	32.13	2.595530162	0.349360001	2.862376911	80.2	78.88	Bransford and Howley (1977); Hoyt (2000)
Human	Homo sapiens	2.833333333	34.17	2.888514287	0.317269409	3.151895426	80.2	78.88	Bransford and Howley (1977); Hoyt (2000)
Human	Homo sapiens	3	36.21	3.297477645	0.281270212	3.555300059	80.2	78.88	Bransford and Howley (1977); Hoyt (2000)
Human	Homo sapiens	3.166666667	38.25	3.614153883	0.271243194	3.686728447	80.2	78.88	Bransford and Howley (1977); Hoyt (2000)
Human	Homo sapiens	3.333333333	40.29	4.022177201	0.252311619	3.963352955	80.2	78.88	Bransford and Howley (1977); Hoyt (2000)
Human	Homo sapiens	3.5	42.33				80.2		Bransford and Howley (1977)
Human	Homo sapiens	3.666666667	44.37				80.2		Bransford and Howley (1977)
Human	Homo sapiens	3.833333333	46.41				80.2		Bransford and Howley (1977)
Peacock	Pavo cristatus	0.5	9.151323674	0.50315166	0.794917172	1.2579927	4.58	4.58	Wilkinson et al (2015)
Peacock	Pavo cristatus	0.75	12.09282057	0.7558121	0.606988968	1.6474764	4.58	4.58	Wilkinson et al (2015)
Peacock	Pavo cristatus	1	16.61401024	1.0053799	0.489139585	2.0444062	4.58	4.58	Wilkinson et al (2015)
King penguin	Aptenodytes patagonicus	0.083590539	15.90768609	0.222222222	0.79	1.265822785	11.5	11.645	Fahlman et al. (2004); Present study
King penguin	Aptenodytes patagonicus	0.19547325	17.39130435	0.333333333	0.64	1.5625	11.5	11.645	Fahlman et al. (2004); Present study
King penguin	Aptenodytes patagonicus	0.277777778	19.61673217	0.416666667	0.56	1.785714286	11.5	11.645	Fahlman et al. (2004); Present study
King penguin	Aptenodytes patagonicus	0.416666667	23.4082				11.5		Fahlman et al. (2004)
King penguin	Aptenodytes patagonicus	0.498971167	25.63362957				11.5		Fahlman et al. (2004)
Svalbard rock ptarmigan	Lagopus muta hyperborea	0.21972126	33.75922687	0.21778975	0.550884969	1.815261	0.733	0.733	Lees et al. (2013)
Svalbard rock ptarmigan	Lagopus muta hyperborea	0.5004019	42.63015522	0.49919137	0.351694915	2.8433735	0.733	0.733	Lees et al. (2013)
Svalbard rock ptarmigan	Lagopus muta hyperborea	0.74993545	46.22316119	0.748248	0.297846892	3.3574297	0.733	0.733	Lees et al. (2013)
Barnacle geese	Branta leucopsis	0.2442222	28.52457151	0.25075656	0.8124084	1.230908001	1.79	1.79	Nudds and Codd (2012)
Barnacle geese	Branta leucopsis	0.5001835	40.42909497	0.50148445	0.47005713	2.127400982	1.79	1.79	Nudds and Codd (2012)
Barnacle geese	Branta leucopsis	0.7509606	46.79010056	0.7527053	0.31988576	3.126116023	1.79	1.79	Nudds and Codd (2012)
Barnacle geese	Branta leucopsis	0.99861515	61.10078212	1.0014558	0.2501666	3.997336175	1.79	1.79	Nudds and Codd (2012)
Barnacle geese	Branta leucopsis	1.2467941	64.81049162	1.252946	0.20502378	4.877482992	1.79	1.79	Nudds and Codd (2012)
Great cormorant	Phalacrocorax carbo	0.083333333	29.94695284	0.083333333	1.2615	0.792707095	2.262857143	2.262857143	White et al (2008)
Great cormorant	Phalacrocorax carbo	0.166666667	36.56830205	0.166666667	0.868	1.152073733	2.262857143	2.262857143	White et al (2008)
Great cormorant	Phalacrocorax carbo	0.25	45.2165293	0.25	0.694	1.44092219	2.262857143	2.262857143	White et al (2008)
Great cormorant	Phalacrocorax carbo	0.333333333	49.87715107	0.333333333	0.5745	1.740644038	2.262857143	2.262857143	White et al (2008)
Great cormorant	Phalacrocorax carbo	0.416666667	49.42660093	0.416666667	0.5365	1.863932898	2.262857143	2.262857143	White et al (2008)
Great cormorant	Phalacrocorax carbo	0.5	49.81055156	0.5	0.4635	2.157497303	2.262857143	2.262857143	White et al (2008)
Platypus	Ornithorhynchus anatinus	0.189945652	12.33205802	0.189196403	1.300474627	0.768950027	1.395	1.395	Fish et al (2001)
Platypus	Ornithorhynchus anatinus			0.280239075	0.575651007	1.737163643	1.395	1.395	Fish et al (2001)
Platypus	Ornithorhynchus anatinus	0.290217391	15.22023376	0.289593679	0.639743536	1.563126385	1.395	1.395	Fish et al (2001)
Platypus	Ornithorhynchus anatinus	0.3	11.97698745	0.309284549	0.695137008	1.438565331	1.395	1.395	Fish et al (2001)
Platypus	Ornithorhynchus anatinus	0.419021739	19.85012658	0.41845559	0.341841702	2.925330625	1.395	1.395	Fish et al (2001)
Platypus	Ornithorhynchus anatinus	0.488315217	19.53229224	0.498871577	0.358036123	2.793014265	1.395	1.395	Fish et al (2001)
Platypus	Ornithorhynchus anatinus	0.55923913	13.26364254	0.559369679	0.341841702	2.925330625	1.395	1.395	Fish et al (2001)
Platypus	Ornithorhynchus anatinus			0.609795332	0.288842807	3.462090714	1.395	1.395	Fish et al (2001)
Platypus	Ornithorhynchus anatinus	0.694565217	20.34550411	0.689173051	0.263990476	3.788015441	1.395	1.395	Fish et al (2001)
Platypus	Ornithorhynchus anatinus	0.82173913	19.51291614	0.829599709	0.225428491	4.435996516	1.395	1.395	Fish et al (2001)
Platypus	Ornithorhynchus anatinus	0.888586957	16.40582363	0.890034407	0.184076674	5.432518832	1.395	1.395	Fish et al (2001)
Platypus	Ornithorhynchus anatinus	1.036956522	29.05410527	1.038877607	0.207293229	4.824084241	1.395	1.395	Fish et al (2001)
Platypus	Ornithorhynchus anatinus	1.077717391	27.69190392	1.079911854	0.206869081	4.83397517	1.395	1.395	Fish et al (2001)
Emperor penguin	Aptenodytes forsteri	0.823425466	14.5119043	0.283737024	0.542613636	1.842931937	20.79	21	Griffin and Kram (2000) Pinshow et al (1977)
Emperor penguin	Aptenodytes forsteri	0.832776887	13.67397735	0.404844291	0.469672131	2.129144852	20.79	21	Griffin and Kram (2000) Pinshow et al (1977)
Emperor penguin	Aptenodytes forsteri	0.840064115	15.47363071	0.422145329	0.511607143	1.954624782	20.79	21	Griffin and Kram (2000) Pinshow et al (1977)
Emperor penguin	Aptenodytes forsteri	0.877094492	12.60148299	0.432525952	0.522810219	1.912739965	20.79	21	Griffin and Kram (2000) Pinshow et al (1977)
Emperor penguin	Aptenodytes forsteri	0.895891161	10.80573908	0.439446367	0.459134615	2.178010471	20.79	21	Griffin and Kram (2000) Pinshow et al (1977)
Emperor penguin	Aptenodytes forsteri	0.910934751	13.80559574	0.505190311	0.490582192	2.038394415	20.79	21	Griffin and Kram (2000) Pinshow et al (1977)
Emperor penguin	Aptenodytes forsteri	1.014707377	14.54057365	0.532871972	0.480704698	2.080279232	20.79	21	Griffin and Kram (2000) Pinshow et al (1977)
Emperor penguin	Aptenodytes forsteri	1.082669377	16.5891291	0.487889273	0.453322785	2.205933682	20.79	21	Griffin and Kram (2000) Pinshow et al (1977)
Emperor penguin	Aptenodytes forsteri	0.984870402	19.33226475	0.498269896	0.426339286	2.345549738	20.79	21	Griffin and Kram (2000) Pinshow et al (1977)
Emperor penguin	Aptenodytes forsteri	1.209898745	20.68493686	0.529411765	0.410458453	2.436300175	20.79	21	Griffin and Kram (2000) Pinshow et al (1977)
Emperor penguin	Aptenodytes forsteri	1.196074905	16.12651003	0.567474048	0.44765625	2.233856894	20.79	21	Griffin and Kram (2000) Pinshow et al (1977)
Emperor penguin	Aptenodytes forsteri	1.198983541	12.4099196	0.633217993	0.439417178	2.27574171	20.79	21	Griffin and Kram (2000) Pinshow et al (1977)
Emperor penguin	Aptenodytes forsteri	1.311075492	13.62576072	0.650519031	0.500874126	1.996509599	20.79	21	Griffin and Kram (2000) Pinshow et al (1977)
Emperor penguin	Aptenodytes forsteri	1.334813714	16.62692052	0.660899654	0.410458453	2.436300175	20.79	21	Griffin and Kram (2000) Pinshow et al (1977)
Emperor penguin	Aptenodytes forsteri	1.35342273	15.07095664	0.678200692	0.395718232	2.527050611	20.79	21	Griffin and Kram (2000) Pinshow et al (1977)
Emperor penguin	Aptenodytes forsteri	1.407467063	12.68097528	0.719723183	0.391393443	2.554973822	20.79	21	Griffin and Kram (2000) Pinshow et al (1977)
Emperor penguin	Aptenodytes forsteri	1.385761758	18.19330962	0.743944637	0.38302139	2.610820244	20.79	21	Griffin and Kram (2000) Pinshow et al (1977)
Emperor penguin	Aptenodytes forsteri	1.395676141	16.63604259	0.858131488	0.428892216	2.331588133	20.79	21	Griffin and Kram (2000) Pinshow et al (1977)
Emperor penguin	Aptenodytes forsteri	1.438773994	17.1221184	0.844290657	0.330831409	3.022687609	20.79	21	Griffin and Kram (2000) Pinshow et al (1977)
Emperor penguin	Aptenodytes forsteri	1.42829665	19.39872552				20.79		Griffin and Kram (2000) Pinshow et al (1977)
Emperor penguin	Aptenodytes forsteri	1.541139216	19.65544653				20.79		Griffin and Kram (2000) Pinshow et al (1977)
Emperor penguin	Aptenodytes forsteri	1.606130029	14.38940798				20.79		Griffin and Kram (2000) Pinshow et al (1977)
Emperor penguin	Aptenodytes forsteri	1.669119199	22.79213417				20.79		Griffin and Kram (2000) Pinshow et al (1977)
Emperor penguin	Aptenodytes forsteri	1.670808085	20.63411392				20.79		Griffin and Kram (2000) Pinshow et al (1977)
Emperor penguin	Aptenodytes forsteri	1.730075453	22.68136622				20.79		Griffin and Kram (2000) Pinshow et al (1977)
Emperor penguin	Aptenodytes forsteri	1.731764338	20.52334597				20.79		Griffin and Kram (2000) Pinshow et al (1977)
Emperor penguin	Aptenodytes forsteri	1.73354705	18.24543571				20.79		Griffin and Kram (2000) Pinshow et al (1977)
Emperor penguin	Aptenodytes forsteri	1.779365886	15.25470112				20.79		Griffin and Kram (2000) Pinshow et al (1977)
Emperor penguin	Aptenodytes forsteri	1.813487627	16.09914383				20.79		Griffin and Kram (2000) Pinshow et al (1977)
Emperor penguin	Aptenodytes forsteri	1.80150905	20.29399116				20.79		Griffin and Kram (2000) Pinshow et al (1977)
Emperor penguin	Aptenodytes forsteri	1.808327143	22.6930946				20.79		Griffin and Kram (2000) Pinshow et al (1977)
Emperor penguin	Aptenodytes forsteri	1.985034599	19.12245722				20.79		Griffin and Kram (2000) Pinshow et al (1977)
Emperor penguin	Aptenodytes forsteri	2.034106103	23.0866466				20.79		Griffin and Kram (2000) Pinshow et al (1977)
Emperor penguin	Aptenodytes forsteri	2.063004809	19.49385564				20.79		Griffin and Kram (2000) Pinshow et al (1977)
Emperor penguin	Aptenodytes forsteri	2.175753548	19.87046666				20.79		Griffin and Kram (2000) Pinshow et al (1977)
Emperor penguin	Aptenodytes forsteri	2.194644044	17.95483274				20.79		Griffin and Kram (2000) Pinshow et al (1977)
Emperor penguin	Aptenodytes forsteri	2.193705774	19.15373288				20.79		Griffin and Kram (2000) Pinshow et al (1977)
Emperor penguin	Aptenodytes forsteri	2.218569921	20.71621252				20.79		Griffin and Kram (2000) Pinshow et al (1977)
Emperor penguin	Aptenodytes forsteri	2.200054732	22.15228638				20.79		Griffin and Kram (2000) Pinshow et al (1977)
Emperor penguin	Aptenodytes forsteri	2.18135189	23.82814027				20.79		Griffin and Kram (2000) Pinshow et al (1977)
Emperor penguin	Aptenodytes forsteri	2.188169983	26.2272437				20.79		Griffin and Kram (2000) Pinshow et al (1977)
Emperor penguin	Aptenodytes forsteri	2.33325775	29.7262077				20.79		Griffin and Kram (2000) Pinshow et al (1977)
Emperor penguin	Aptenodytes forsteri	2.421517651	28.06077902				20.79		Griffin and Kram (2000) Pinshow et al (1977)
Emperor penguin	Aptenodytes forsteri	2.449571914	25.54699819				20.79		Griffin and Kram (2000) Pinshow et al (1977)
Emperor penguin	Aptenodytes forsteri	2.43434067	22.78692156				20.79		Griffin and Kram (2000) Pinshow et al (1977)
Emperor penguin	Aptenodytes forsteri	2.535486141	26.87881987				20.79		Griffin and Kram (2000) Pinshow et al (1977)
Emperor penguin	Aptenodytes forsteri	2.619805309	30.24877178				20.79		Griffin and Kram (2000) Pinshow et al (1977)
Emperor penguin	Aptenodytes forsteri	2.718824035	25.94706595				20.79		Griffin and Kram (2000) Pinshow et al (1977)
Large leghorn	Gallus gallus	0.279069767	29.71563285	0.278924225	0.842519685	1.186915888	1.92	1.92	Rose et al (2015)
Large leghorn	Gallus gallus	0.420819491	36.80997452	0.419361216	0.637795276	1.567901235	1.92	1.92	Rose et al (2015)
Large leghorn	Gallus gallus	0.559911406	45.90805477	0.560595835	0.511811024	1.953846154	1.92	1.92	Rose et al (2015)
Large leghorn	Gallus gallus	0.690143965	52.00213564	0.689647885	0.456692913	2.189655172	1.92	1.92	Rose et al (2015)
Bantam leghorn	Gallus gallus	0.279955703	35.72573929	0.279115111	0.622047244	1.607594937	1.39	1.39	Rose et al (2015)
Bantam leghorn	Gallus gallus	0.420819491	39.41440205	0.418618127	0.496062992	2.015873016	1.39	1.39	Rose et al (2015)
Bantam leghorn	Gallus gallus	0.559911406	50.3155475	0.559820363	0.407480315	2.45410628	1.39	1.39	Rose et al (2015)
Bantam leghorn	Gallus gallus	0.690143965	52.20247621	0.689729693	0.362204724	2.760869565	1.39	1.39	Rose et al (2015)
Laboratory mouse	Mus musculus	0.083333333	84.51086957				0.04006	0.04006	Sparrow (2015)
Laboratory mouse	Mus musculus	0.166666667	89.61956522				0.04006	0.04006	Sparrow (2015)
Laboratory mouse	Mus musculus	0.25	93.85869565	0.25	0.141496479	7.067313674	0.04006	0.04006	Sparrow (2015)
Laboratory mouse	Mus musculus			0.333333333	0.111866197	8.939250866	0.04006	0.04006	Sparrow (2015)
Laboratory mouse	Mus musculus longshanks	0.083333333	82.60869565				0.04244	0.04244	Sparrow (2015)
Laboratory mouse	Mus musculus longshanks	0.166666667	86.68478261				0.04244	0.04244	Sparrow (2015)
Laboratory mouse	Mus musculus longshanks	0.25	90.05434783	0.25	0.149419014	6.692588665	0.04244	0.04244	Sparrow (2015)
Laboratory mouse	Mus musculus longshanks			0.333333333	0.122482394	8.164438695	0.04244	0.04244	Sparrow (2015)
Laboratory mouse	Mus musculus			0.25	0.160827465	6.217843459	0.04006	0.04006	Sparrow (2015)
Laboratory mouse	Mus musculus			0.333333333	0.127711268	7.830162669	0.04006	0.04006	Sparrow (2015)
Laboratory mouse	Mus musculus longshanks			0.25	0.181267606	5.516705517	0.04244	0.04244	Sparrow (2015)
Laboratory mouse	Mus musculus longshanks			0.333333333	0.140228873	7.131198996	0.04244	0.04244	Sparrow (2015)
